# Supplementary material for: Genome-Wide Identification and Heat Stress-Induced Expression Profiling of the Hsp70 Gene Family in Phoebe bournei
Source: Biology (Basel). 2025 May 25;14(6):602. doi: 10.3390/biology14060602 (PMC12189233; doi:10.3390/biology14060602)
Supplement: Supplementary file 1 [file biology-14-00602-s001.zip]

Archive with 2 entries (2 files):
- Table S1  qRT-PCR primers.pdf
- Table S2 The FPKM values of PbHsp70 in the leaves.pdf
